# Supplementary material for: Intensive Training with Virtual Reality on Mobility in Adolescents with Cerebral Palsy—Single Subject Design
Source: Int J Environ Res Public Health. 2021 Oct 5;18(19):10455. doi: 10.3390/ijerph181910455 (PMC8508310; doi:10.3390/ijerph181910455)
Supplement: Supplementary file 1 [file ijerph-18-10455-s001.zip]

Archive with 2 entries (2 files):
- suppl.pdf
- Table S1.pdf
